# Supplementary material for: Activity-dependent CO2 production in the axon triggers opening of Connexin32 in the Schwann cell paranode
Source: eLife. 2026 Jul 6;14:RP107085. doi: 10.7554/eLife.107085 (PMC13336771; doi:10.7554/eLife.107085)
Supplement: Figure 11—source data 1. [file elife-107085-fig11-data1.xlsx]

## Sheet: Fig11C
70 mmHg	CBX
31.1	1.2
19.2	2.2
15.5	1.1
13.2	7.6
9.8	5.6
7.2
