# Supplementary material for: Activity-dependent CO2 production in the axon triggers opening of Connexin32 in the Schwann cell paranode
Source: eLife. 2026 Jul 6;14:RP107085. doi: 10.7554/eLife.107085 (PMC13336771; doi:10.7554/eLife.107085)
Supplement: Figure 13—source data 1. [file elife-107085-fig13-data1.xlsx]

## Sheet: Fig13E
Control	L-Phe	TC AQP1-1	AZ
0.138	0.082	0.01	0.238
0.036	0.006	0.0002	0.146
0.113	0.007	0.00532412	0.18
0.132	0.0345	0.0332	0.1993
0.0899	0.00993	0.0352435	0.114
