# Supplementary material for: Activity-dependent CO2 production in the axon triggers opening of Connexin32 in the Schwann cell paranode
Source: eLife. 2026 Jul 6;14:RP107085. doi: 10.7554/eLife.107085 (PMC13336771; doi:10.7554/eLife.107085)
Supplement: Source code 2. [file elife-107085-code2.zip]

Archive with 1 entries (1 files):
- eLife-VOR-RA-2025-107085/Source Code 2.txt
